# Supplementary material for: Nature of the liver volume depending on the gender and age assessing volumetry from a reconstruction of the computed tomography
Source: PLoS One. 2021 Dec 8;16(12):e0261094. doi: 10.1371/journal.pone.0261094 (PMC8654223; doi:10.1371/journal.pone.0261094)
Supplement: S1 File — (XLSX) [file pone.0261094.s001.xlsx]

## Sheet: 2018_374
Classification	Sex	Age	Background	Height	Weight	BMI	BSA	Liver volume	ALB	Bil	AST	ALT	Plt	PT
239A	F	51	DL	164.3	53.7	19.8929	1.5774	1164.93	4.3	0.7	23	14	250	105
276A	F	58	DL	152.9	50.35	21.537	1.45684	906.3	4.4	0.5	16	13	225	113.2
30A	F	70	NL	160	60	23.4375	1.62206	687.68	3.9	0.8	24	41	179
144A	F	70	NL	160	64.3	25.1172	1.67049	1187.04	3.8	0.4	19	13	278
145A	M	62	NL	165	52.8	19.3939	1.57095	1068.12	3.5	0.3	18	24	199
86A	F	82	DL	151.9	47.2	20.4563	1.41066	1013.61	2.9	15	128	166	170	99.4
8A	F	78	NL	150	46	20.4444	1.38263	756.89	4.1	0.9	35	16	207
207A	M	36	NL	165	71.5	26.2626	1.78699	1994.86	2.3	0.4	37	11	133
138A	F	80	DL	151	49	21.4903	1.42711	918.54	4.2	0.4	23	26	189
61A	F	85	NL	142	50.35	24.9702	1.38078	871.18	3.5	0.5	19	9	200	97.7
24A	F	58	NL	161	50	19.2894	1.50792	1099.17	4.2	0.5	17	10	262
38A	F	77	NL	141.5	49.2	24.5727	1.3638	1092.37	4.2	0.7	21	24	283
65A	F	70	NL	142.5	45.2	22.2592	1.32226	883.98	3.3	0.5	33	14	217
88A	M	72	NL	170.4	70.15	24.1595	1.81444	979.28	4.5	1.3	18	15	194	98.2
101A	F	76	NL	151.2	50	21.8709	1.4408	1124.74	4.1	0.7	30	44	198
106A	M	69	NL	159.6	59.5	23.3588	1.61337	1157.2	3.8	0.4	24	7	232
242A	F	74	NL	144.5	46.4	22.222	1.35064	557.94	3.4	1.5	27	14	116
243A	M	53	NL	181	81	24.7245	2.01507	1533.09	4.5	0.7	31	58	239
267A	M	66	NL	159.4	54.1	21.2922	1.54803	1537.08	2.3	0.6	15	17	329
269A	F	77	NL	152.2	32.55	14.0515	1.20629	789.89	3	0.5	27	17	407
272A	F	66	NL	154.5	54.5	22.8318	1.51813	1250.62	3.5	0.3	12	12	172
174A	F	69	DL	146.5	53.5	24.9275	1.44927	971.08	3.9	0.9	47	40	215
296A	M	46	DL	179	86	26.8406	2.05044	1605.14	4.8	2.9	22	36	204	97.7
22A	F	48	NL	157.4	50.8	20.5047	1.49344	1157.78	2.9	0.8	102	67	422	78.5
83A	F	66	NL	146	55.4	25.9899	1.46728	1133.06	4.2	0.5	17	18	240
158A	M	63	NL	168.8	75.2	26.392	1.85611	1118.11	3.8	0.5	19	14	296	29.8
292A	M	69	NL	165.3	64.45	23.5872	1.71212	1184.64	4.2	0.8	16	21	182	86.2
203A	M	78	DL	169	61	21.3578	1.69961	834.17	3.5	0.5	18	7	112
27A	F	76	NL	153.3	45.1	19.1908	1.39287	830.63	3.9	0.8	19	14	222	115.5
128A	F	65	NL	154	43.8	18.4685	1.38021	1000.89	3.3	0.7	23	32	323
89A	F	75	DL	156	46	18.902	1.4225	1003.59	4.1	0.8	19	14	166
104A	M	71	DL	164.2	63.2	23.4407	1.68973	1091.34	4.4	1.1	18	21	219
161A	F	52	DL	170.7	57	19.5618	1.66335	1138.6	4.8	0.7	22	23	300
266A	M	53	NL	171	73	24.9649	1.85012	1688.08	4.5	1	41	61	244
271A	F	53	NL	152.3	56.7	24.4446	1.52791	1235.41	3.6	0.3	21	21	157	96
206A	M	59	DL	166	64	23.2254	1.71227	1211	3.7	1	16	10	250	86.6
297A	F	56	NL	154.4	53.8	22.5677	1.5091	1064.42	4.5	0.5	17	16	235	103.1
84A	F	62	DL	152.7	71.9	30.8355	1.6934	1321.99	3.5	1.1	28	21	64
151A	M	67	NL	165	75	27.5482	1.82366	1173.53	3.8	0.8	28	31	149
152A	M	70	NL	163	54.5	20.5126	1.57823	1226.49	4.2	0.8	19	10	352
153A	F	78	NL	148	52	23.74	1.44247	767.68	4.1	0.8	16	7	234
189A	M	79	NL	157	59	23.9361	1.58857	1079.75	4.4	0.9	18	15	148
235A	M	70	NL	178.5	55.4	17.3873	1.69744	1045.98	3.3	0.7	36	28	80
249A	F	79	NL	140	43.5	22.1939	1.2843	877.72	3.5	0.3	13	14	191
295A	F	86	NL	149	49.1	22.1161	1.41461	675.19	4.1	0.5	19	11	272	96
102A	F	56	NL	155.3	61.2	25.3751	1.60079	685.67	4	0.8	10	11	53	96
140A	F	57	NL	152	49	21.2084	1.43396	1012.45	4.6	0.7	16	17	253
257A	F	64	NL	161.6	77.5	29.6769	1.82154	1179.19	3.6	0.2	16	8	207	127.3
265A	M	43	NL	175.2	53.5	17.4295	1.64998	969.41	4.5	2.1	23	35	293
275A	M	59	NL	176.1	75.6	24.3783	1.91829	1357.07	4.3	0.5	17	20	166	109.6
7A	M	72	NL	166.6	70.3	25.3283	1.78664	1243.75	4	0.3	18	12	153
34A	M	54	NL	168	62	21.9671	1.70405	1747.72	3.7	0.4	39	48	138
230A	F	73	NL	152.5	47.1	20.2526	1.41342	761.91	3.6	0.4	12	5	118
284A	F	62	NL	148	55.35	25.2694	1.48126	1100.51	4.4	0.5	83	117	184	93.5
217A	F	62	DL	158.5	59	23.4852	1.59956	1090.61	4	0.5	31	31	271
146A	F	78	NL	158	63.6	25.4767	1.64764	903.71	3.8	0.6	20	14	207
240A	F	52	NL	161.4	75.2	28.8676	1.79676	2124.15	4.7	0.6	29	32	409
303A	M	56	NL	170	60	20.7612	1.69495	1192.03	3.2	0.8	23	22	284
143A	M	77	DL	146.5	57	26.5583	1.48883	1082.46	3.8	0.4	35	34	208	96.7
263A	M	68	NL	173.5	61.7	20.4968	1.74072	1213.58	3.3	0.6	41	42	239
286A	F	45	NL	157	48	19.4734	1.45519	1228.63	4	0.7	15	13	206
298A	F	82	NL	140.2	43.15	21.9525	1.28123	680	3.9	0.6	19	15	273	105.6
302A	M	76	NL	157.3	64.4	26.0273	1.65109	1230.83	3.1	0.7	39	55	454	77.7
198A	M	58	DL	170.3	96.7	33.3424	2.07875	1574.74	4	1.2	16	17	285
236A	M	72	DL	160.7	46.3	17.9287	1.45747	1334.82	2.7	0.5	112	105	121
261A	M	63	DL	171	56	19.1512	1.65298	1109.81	4	0.7	24	16	223
300A	M	74	DL	165.4	97	35.4569	2.0379	2009.77	3.6	0.6	146	103	290	96.5
82A	M	70	NL	158.2	68.6	27.4101	1.70306	1112.91	4.3	0.8	29	39	122
132A	M	59	NL	162.8	50.25	18.9595	1.52335	1283.25	3.5	0.5	23	28	92
293A	M	69	NL	163.5	60.2	22.5196	1.65004	928.83	3.4	0.6	17	10	215	55.2
80A	F	50	DL	157	53	21.5019	1.51779	477.63	2.9	2.1	28	17	84	24.1
179A	F	74	DL	153.5	51	21.6448	1.46897	863.47	4.2	0.7	24	35	219
26A	F	82	NL	160	65	25.3906	1.67819	960.56	4	0.9	20	13	206
32A	M	66	NL	169.5	48.7	16.9508	1.5478	908.31	3.5	0.5	27	29	101	94.8
273A	M	71	NL	164.5	54.5	20.1402	1.58875	1189.27	4.2	0.9	17	17	151
66A	M	62	NL	169.9	82.25	28.4937	1.93727	1648.96	4	0.5	35	25	114	76.5
218A	F	68	NL	154	51.5	21.7153	1.47855	839.44	4.4	0.8	25	18	186
307A	F	69	NL	147	39.35	18.21	1.27504	738.36	4	0.5	18	12	135	79.8
42A	M	73	DL	162.1	65.8	25.0415	1.70296	1144.79	4.7	0.8	24	19	85	87.6
282A	M	71	DL	166.5	55.5	20.02	1.61516	1083.3	3.7	0.6	12	33	194
287A	M	84	DL	162	49.7	18.9377	1.51083	1199.71	1.9	0.5	60	44	178	72.1
299A	F	59	NL	163	41.15	15.488	1.40059	880.08	4.1	0.6	23	11	196
304A	F	57	NL	153.4	43.7	18.5708	1.37497	1150.43	3.6	0.5	27	30	213	111.6
227A	F	73	NL	152.1	43.3	18.7167	1.36119	967.31	4.5	1.1	14	8	214
278A	M	77	NL	162	58.1	22.1384	1.61451	1014.37	3.4	2.2	1065	293	96	113.8
279A	F	69	NL	153.8	56.85	24.0335	1.54053	1577.51	1.9	0.4	42	91	277	69.5
4A	M	35	DL	166	56	20.3223	1.6178	1431.37	4.2	2.2	19	18	112	69.5
25A	F	58	DL	158	57	22.8329	1.57268	1425.96	4.2	0.6	28	30	191	89
52A	F	77	DL	151.5	45.5	19.8238	1.38618	905.8	4.3	0.8	22	12	81	103.5
232A	M	58	DL	178	82	25.8806	2.00121	1401.54	4.1	0.9	19	22	232	101.8
3A	M	64	NL	163	59.3	22.3192	1.63588	1413.77	3.2	0.5	15	12	101
264A	F	51	NL	145.1	45.4	21.5636	1.34222	1327.54	4.1	0.6	24	39	359	115.2
178A	M	71	DL	167.5	63.1	22.4905	1.71313	1032.35	4.3	0.4	21	16	179
283A	M	62	NL	174	65	21.4692	1.78342	1358.46	3.7	0.3	33	40	299	130
114A	F	71	NL	157.5	53.4	21.5268	1.52616	1166.21	2.5	0.3	13	26	207
221A	M	70	NL	168.5	57	20.0759	1.64778	1152	4.3	0.7	20	7	222	98.3
49A	F	84	DL	152	49.75	21.5331	1.44324	976.91	3.3	3.4	304	310	102	59.6
39A	M	47	NL	171.5	59.8	20.3317	1.70336	1769.13	3.7	0.3	9	8	187
116A	M	42	NL	167	55	19.721	1.61246	1211.52	4.3	0.8	17	11	219
223A	M	65	NL	162.3	48.3	18.3362	1.4946	1054.59	3.1	0.5	36	11	321
262A	F	52	NL	163.2	69.3	26.0191	1.74944	1163.21	4.1	0.3	18	24	246	113.8
309A	F	60	NL	141.4	45.5	22.7569	1.31855	925.71	4.4	0.6	22	23	242	101.7
107A	M	79	DL	163	50.85	19.1388	1.53241	960.83	2.4	0.4	29	11	91
306A	M	86	DL	174.5	73.85	24.2527	1.88676	1196.62	3.3	1	51	183	163	52.9
11A	F	65	NL	163	50.5	19.0071	1.52792	968.71	4.3	0.5	22	19	191
197A	M	71	NL	158.3	52.9	21.1103	1.52566	1023.59	3.7	0.5	32	31	234
288A	F	64	NL	150	53.2	23.6444	1.47077	707.84	2.7	0.6	301	466	139	98.2
118A	M	65	DL	167.1	53	18.9812	1.58797	1089.32	4.4	0.6	18	11	225
125A	M	66	DL	160	57	22.2656	1.58708	821.32	4.1	1.2	25	25	186	101.7
136A	M	67	DL	162	54	20.5761	1.56506	1066.32	4.4	0.9	23	14	161
312A	M	81	DL	167	68.25	24.472	1.76738	1205.64	3.8	3.7	48	58	252	94.8
41A	M	74	NL	166.7	74.9	26.9532	1.83622	1437.6	3.8	0.8	38	19	173
141A	M	80	NL	167	68	24.3824	1.76462	1137.45	4.1	0.6	19	24	242
163A	F	73	NL	136.7	35	18.7297	1.15087	730.2	4.2	0.8	20	19	208
308A	M	73	NL	168.4	70.7	24.9307	1.80496	1283.24	3.9	0.5	23	11	270	107.6
311A	F	54	NL	158.9	59	23.3671	1.60248	1410.83	4	0.6	37	42	16
31A	F	63	NL	154	44.5	18.7637	1.38954	774.44	3.3	0.5	19	14	164
131A	F	71	NL	161.2	55.75	21.4543	1.58074	1052.93	3.1	0.3	17	20	240
234A	F	83	NL	152.3	42.55	18.3442	1.3524	1107.67	4	0.4	23	15	188
226A	F	77	DL	151.3	45.45	19.8544	1.38421	779.5	3.5	0.6	19	13	238
50A	F	46	NL	151.5	55.65	24.246	1.51004	1435.17	4.1	0.8	21	20	248
167A	F	42	NL	159.2	63	24.8573	1.65004	1491.34	3.7	0.2	23	30	274
63A	M	28	NL	165	50.5	18.5491	1.54149	979.08	4.6	1.1	299	797	192
74A	F	80	NL	150	45.7	20.3111	1.37879	963.22	3.7	0.7	33	28	134
170A	M	75	NL	168	65.65	23.2603	1.74598	1122.78	3.7	0.4	27	17	137
181A	M	72	NL	165.4	62.1	22.6997	1.68604	1209.92	4.3	0.8	20	17	196
60A	M	37	DL	158	66.9	26.7986	1.68344	1091.99	3.4	1.8	80	46	130	85.6
171A	F	71	DL	148	71.9	32.8251	1.65545	551.91	3.1	1.9	50	29	60	70.3
317A	M	47	DL	175	65.25	21.3061	1.79377	1409.29	2.6	3.2	107	37	16	44.9
97A	M	78	NL	167	49.5	17.7489	1.54185	916.63	3.1	0.5	14	9	367	94.8
182A	M	59	NL	161.3	48.05	18.4682	1.48464	1560.92	2.9	0.6	44	28	173
190A	M	54	NL	171	61	20.8611	1.71417	1188.64	4.3	0.8	12	11	222
251A	M	74	NL	168.5	46.75	16.4658	1.51464	1234.66	2.5	0.5	19	16	494
51A	M	71	DL	174	86	28.4053	2.00875	2053.31	4	0.4	34	38	152
108A	F	69	DL	155	42	17.4818	1.36219	765.72	4.1	0.6	38	29	156
16A	F	75	NL	147.3	48.9	22.5374	1.40046	955.29	3.4	0.4	29	19	264
62A	M	68	NL	165.5	51.6	18.8388	1.55909	1227.16	3.9	0.3	19	14	105
123A	F	65	NL	162	52.5	20.0046	1.54644	741.8	4.7	0.9	52	51	212	98.3
164A	F	85	NL	158	55.3	22.1519	1.55257	1241.52	2.8	1	12	9	174	72.1
188A	M	63	NL	180.3	71.6	22.0253	1.90678	1342.6	4	0.9	24	14	184
220A	M	72	NL	160.4	66.7	25.9249	1.69978	954.85	4.2	0.6	22	18	135
228A	F	76	NL	144.2	43.8	21.0641	1.31596	900.5	3.6	0.5	21	11	190
314A	F	71	NL	142.4	32.9	16.2247	1.1547	799.49	3.7	0.4	13	18	214
2A	M	64	DL	169	65.3	22.8633	1.74953	1352	4.4	0.5	24	15	193	35
169A	M	75	DL	160.8	67.5	26.1055	1.7115	981.57	4	0.5	22	14	132	105.6
205A	F	39	NL	155.5	55.5	22.9526	1.53708	986.92	3.7	0.5	49	68	294	107.2
180A	F	79	NL	150.2	49.2	21.8085	1.42409	970.19	3.8	0.8	26	15	111
199A	M	72	NL	162	59.6	22.71	1.63209	930.75	3.4	0.4	25	25	176
18A	F	71	DL	164.3	44.4	16.4478	1.45493	1149.71	3.9	0.3	43	35	228
172A	M	76	NL	164.2	40.3	14.9472	1.39562	969.64	4.1	0.7	20	7	101
187A	F	64	NL	157.5	46.05	18.5639	1.43307	878.98	4.3	0.6	16	9	154
252A	M	68	NL	165.5	56.15	20.5	1.6161	1210.5	3.6	0.4	21	14	225
313A	M	81	NL	158.5	58.4	23.2463	1.59262	916.37	2.7	0.5	234	300	54
290A	F	69	NL	156.2	42.1	17.2552	1.37121	949.62	3.7	0.6	23	16	169	94.8
305A	F	57	NL	153.4	43.7	18.5708	1.37497	1045.9	3.5	0.5	10	18	196
70A	M	86	NL	161.5	51.5	19.7452	1.53042	875.66	3.4	1.5	26	18	124	90.5
112A	M	71	NL	168.1	65.3	23.1088	1.74277	1229.15	3.9	0.8	16	14	118
176A	M	64	NL	159.4	60.15	23.6733	1.61937	1072.69	4.3	1	26	21	113	95.1
208A	F	68	NL	147	49.25	22.7914	1.40263	1034.05	4	0.3	15	8	422
233A	M	72	NL	169.5	61.55	21.4234	1.70976	1093.05	4.2	0.7	24	16	127
255A	F	53	NL	153	43.75	18.6894	1.37304	1361.71	3.7	0.2	13	12	333
57A	M	41	DL	169	67.5	23.6336	1.77435	1033.92	4.2	0.5	25	62	221	100
192A	F	74	DL	146	43.25	20.2899	1.32074	682.14	2.2	2.4	20	15	179	48.4
259A	M	52	DL	169	62.85	22.0055	1.72133	1600.82	4.3	0.5	46	22	308	130
10A	F	63	NL	158	54	21.6311	1.53695	894.32	4.6	1	21	23	239
20A	F	87	NL	156	57	23.4221	1.55822	819.84	3.7	0.5	14	7	183
33A	M	60	NL	177	58.4	18.6409	1.72533	1430.23	4.1	0.4	33	16	298
48A	M	79	NL	158.8	48.9	19.3913	1.4789	942.96	4.1	0.7	17	11	90
134A	F	72	NL	152.3	46.05	19.8532	1.39861	927.42	3.5	0.5	14	10	239
157A	F	68	NL	156.8	42.8	17.4081	1.3847	906.19	3.9	0.6	21	16	179	92
222A	M	70	NL	168.5	62	21.8369	1.70772	1122.32	3.9	0.5	25	22	516	87.6
237A	F	75	NL	151.8	53.1	23.0436	1.48236	874.6	3.8	0.4	22	15	219	101.7
241A	F	64	NL	159	50.2	19.8568	1.49685	1276.88	4	0.5	25	39	134
277A	M	58	NL	170	64.7	22.3875	1.75015	1289.32	3.6	0.4	32	32	93
6A	M	74	DL	159	46.9	18.5515	1.45421	1341.23	3	0.5	30	48	216	88.6
130A	F	62	DL	160.7	53	20.5232	1.54364	1141.11	4.4	0.7	20	14	199	95.1
245A	M	65	NL	169.9	85	29.4464	1.96453	1359.33	4.1	3.3	53	58	241
77A	F	53	DL	166	50	18.1449	1.54173	1024.8	3.9	0.5	20	17	302
96A	M	50	DL	169	63	22.0581	1.72307	1183.12	4.4	1	30	39	224
209A	M	74	NL	164	52.8	19.6312	1.56404	1281.71	2.2	0.4	43	20	234
253A	M	60	NL	172.8	64.9	21.7349	1.77333	1218.61	3.7	0.8	23	27	170
321A	F	86	DL	151.5	47	20.4773	1.40542	550.82	1.7	2.3	60	27	126	56.4
13A	M	79	NL	163.8	54.05	20.145	1.57827	1071.24	3.1	0.5	17	9	362
115A	F	71	NL	157.5	53.4	21.5268	1.52616	1102.48	3.2	0.2	17	36	502
231A	M	58	NL	165.5	51.4	18.7658	1.55652	1343.31	4.2	0.4	22	35	256
43A	M	82	DL	157	60.95	24.7272	1.61067	1270.66	3.6	0.9	108	109	126
319A	M	57	NL	172.7	79.8	26.7558	1.93533	1274.06	4.2	0.8	23	38	189	94.8
117A	M	83	DL	169.9	68.1	23.5918	1.7879	1255.98	3.9	0.8	33	29	176	96.7
149A	F	75	NL	142	48.6	24.1024	1.36018	897.27	4.2	0.6	15	10	156	98.3
216A	M	74	NL	165	56	20.5693	1.61073	897.4	3.9	1	22	20	288
260A	M	57	DL	173	66.5	22.2193	1.79328	1418.16	3.9	2.7	258	132	52	62.4
325A	M	76	DL	171	70.6	24.1442	1.82402	1674.52	4	1.5	48	116	168	90.1
81A	F	82	NL	153.2	41	17.4689	1.33694	884.82	4.1	0.5	33	23	161
168A	M	69	NL	165.2	69.3	25.3929	1.76496	1050.21	4.2	1	14	19	232
56A	F	94	DL	147.9	46	21.0291	1.36856	925.88	3.8	3.1	129	112	192	98.3
142A	F	66	NL	151	56	24.5603	1.51044	753.02	4	0.5	22	25	217
244A	F	44	NL	157	48	19.4734	1.45519	1194.03	4.2	0.9	25	20	279
15A	F	50	NL	164.6	59.85	22.0904	1.65398	1245.26	4.2	0.3	18	15	447
155A	F	72	NL	153	47.5	20.2913	1.42188	999.58	3.8	0.3	34	27	226
281A	M	79	NL	162	52.6	20.0427	1.54769	825.48	3.6	0.9	19	9	95
291A	M	72	NL	170	58.9	20.3806	1.68167	961.78	2.6	0.9	30	25	190
79A	F	48	DL	164.6	62.8	23.1793	1.68815	1291.34	4.5	1.6	20	15	277	111.1
270A	F	75	DL	148	45.5	20.7725	1.36289	773.31	3.9	3.7	334	740	183
133A	M	59	NL	162.8	50.25	18.9595	1.52335	1309.18	4	0.5	21	17	138
195A	F	67	DL	152.9	57.7	24.6809	1.54369	808.95	3.6	0.9	29	31	194
69A	F	60	NL	153	39	16.6603	1.30759	993.07	3.5	0.5	19	14	371
85A	F	53	NL	161.3	49.3	18.9486	1.50093	1083.56	4.7	0.9	21	19	308	113.8
225A	M	65	NL	165	55.35	20.3306	1.60276	1321.88	3.5	0.4	18	14	275
339A	F	70	NL	165.5	60.9	22.2342	1.67285	914.41	3.7	0.7	16	9	277	103.7
121A	M	87	NL	159	52.4	20.727	1.52439	1130.98	3.8	0.9	25	17	670
148A	F	64	NL	152	45	19.4771	1.38299	1018.62	4	0.7	13	8	244
162A	M	56	DL	171	65	22.2291	1.76107	1276.14	4.1	0.9	22	12	181
337A	F	70	NL	153.8	55.6	23.5051	1.52604	859.75	3.8	0.5	17	13	250	100
348A	F	65	NL	164.2	57	21.1411	1.61718	858.18	3.6	0.3	18	10	258	82.3
318A	M	63	NL	159.2	47.05	18.5641	1.45751	811.68	3.6	0.5	14	9	306
324A	F	58	NL	147	49.7	22.9997	1.40807	1451.19	3	0.4	13	12	382
349A	M	81	NL	166.8	57.3	20.595	1.63936	853.08	4.3	0.7	19	10	224	107.6
185A	M	71	NL	155.5	52.75	21.8153	1.50423	873.28	4	0.5	31	40	297
212A	F	69	NL	157.3	48.9	19.7629	1.46876	1080.33	3.9	0.7	17	13	288	130
336A	M	68	NL	167.8	52.75	18.7343	1.58959	923.13	3.3	0.6	23	19	110	75.4
29A	F	50	NL	155.5	48.2	19.9336	1.44766	1440.14	3.3	0.2	13	15	462
166A	F	80	NL	156.6	48.3	19.6953	1.45636	1005.39	3.8	0.4	18	14	403
184A	M	62	NL	167	60.1	21.5497	1.67439	1385.86	3.6	1.3	57	89	169
323A	F	72	NL	154.5	45.65	19.1242	1.408	825.46	3.6	0.8	42	48	260
328A	F	46	NL	158.5	70.5	28.0628	1.72531	1499.16	4	0.4	23	24	365	111.6
341A	M	59	NL	168.3	98.5	34.7751	2.07724	1444.7	4.5	0.5	22	32	259	105.6
353A	M	64	NL	163	78	29.3575	1.83799	1463.89	4.6	0.7	30	37	217	123.6
23A	F	73	DL	142.5	36.45	17.9501	1.20671	807.67	3.9	0.5	18	10	198
91A	F	52	DL	153	47.5	20.2913	1.42188	1039.53	4	0.4	29	27	307
95A	M	54	NL	163.3	57.9	21.7123	1.62151	1318.12	4.5	0.8	16	16	258	130
329A	M	64	NL	162.3	66.7	25.3215	1.71435	1480.06	3.7	0.4	14	16	219	98.3
332A	M	34	NL	178	81.9	25.849	2.00017	1658.73	4.4	1.2	20	15	286
346A	F	69	NL	150	41.8	18.5778	1.32749	739.52	4.5	0.9	37	32	185	105.5
354A	F	46	NL	158	53.35	21.3708	1.52906	978.15	3.9	0.6	12	8	260	107.8
310A	M	71	NL	168	75.9	26.892	1.85703	1790.21	4.2	0.3	25	22	114
59A	M	37	DL	163	92	34.6268	1.97157	1914.06	4.2	2	65	99	220
93A	F	66	DL	161	66	25.462	1.69676	1059.35	3.1	0.8	51	26	146	74.3
37A	M	85	NL	164	63.85	23.7396	1.69559	1117.19	4.1	2.3	26	16	148	28.7
75A	F	81	NL	150	45.7	20.3111	1.37879	997.6	3.6	1	53	33	132
110A	M	66	NL	170	70.8	24.4983	1.81847	1346.52	4.2	0.6	45	31	214	118
119A	M	83	NL	146.3	48.4	22.6129	1.38748	700.6	3.6	0.7	15	10	273
173A	F	65	NL	160	40.3	15.7422	1.36964	802.78	4.2	1.8	19	17	138
196A	M	78	NL	159.5	45.75	17.9833	1.44223	951.18	3.1	0.7	13	8	120
342A	M	78	NL	157.2	65.95	26.6876	1.6671	895.65	3.5	0.3	16	12	206	45.4
361A	M	52	NL	182	91.95	27.7593	2.13515	1703.18	4.5	0.6	17	16	178	130
47A	F	74	DL	148.5	47.3	21.4491	1.38894	754.99	3.6	0.9	23	19	162
73A	F	37	DL	165.5	79.65	29.0797	1.87499	2090	3.4	0.6	317	286	173
193A	M	76	DL	171	67.4	23.0498	1.78842	901.95	4.3	0.7	31	28	145	109.6
335A	M	59	DL	169.3	73.5	25.6433	1.84211	2275.72	2.6	0.2	12	26	355	84.7
53A	M	70	NL	158.5	51.3	20.4201	1.50726	1224.74	3.3	0.6	22	21	148
103A	F	68	NL	149.5	44.2	19.7761	1.35608	1132.02	3.6	0.3	20	18	300
356A	M	48	NL	172	82	27.7177	1.95207	1858.37	3.4	0.6	13	36	6	112.8
352A	M	76	DL	157	54.4	22.0699	1.5347	1177.26	4.2	0.5	28	14	262	118
36A	M	67	NL	162	51.7	19.6997	1.53638	984.49	3.4	0.6	34	22	92	87.1
105A	F	55	NL	161.4	54.2	20.8062	1.56331	1055.58	4.1	0.6	19	14	245
316A	M	65	NL	172.9	59.55	19.9201	1.71038	1095.77	3.4	0.4	15	10	176	130
355A	F	81	NL	151.4	45.85	20.0027	1.39004	802.62	3.7	0.6	33	50	254	127.4
360A	M	80	NL	160	70.8	27.6562	1.74027	1303.89	1.6	1.3	56	57	356	72.5
351A	F	72	NL	151.6	55.85	24.301	1.51307	784.22	3.8	0.7	14	8	230
364A	F	70	NL	154.6	62.5	26.1494	1.60988	965.06	3.9	0.9	16	14	310	122.6
129A	M	59	DL	160.3	52	20.2365	1.52843	1298.62	3.8	1.5	194	136	132	44.6
362A	M	69	NL	165	54.1	19.8714	1.58727	1160.16	4.1	8.4	50	52	310	109.6
365A	M	81	NL	168.4	53.3	18.795	1.60075	1220.99	4.1	29	295	433	248	100.2
183A	M	60	NL	164.7	52.85	19.4831	1.56951	1470.73	2.9	0.4	37	38	179
256A	F	55	NL	152	52.45	22.7017	1.47603	1521.19	4.5	1	22	13	303
338A	M	57	NL	166.4	58.3	21.0553	1.64859	1030.7	3.3	0.5	38	30	19	83.2
347A	F	59	NL	157	66.5	26.9788	1.67145	1490.85	1.6	0.2	22	11	450	90.8
359A	M	88	NL	153	49.1	20.9748	1.44204	662.4	4	0.6	25	19	194	103.2
1A	M	74	DL	165.8	73.6	26.7737	1.81547	1004.55	3.9	1.2	263	547	163
215A	F	74	DL	155.8	53.5	22.0404	1.5154	697.74	3.1	1	37	15	146	76.4
68A	F	74	NL	156	56	23.0112	1.54654	961.23	4	0.4	18	15	228
211A	M	71	NL	165.9	52	18.8934	1.56695	1211.85	3.4	0.8	60	38	100
280A	M	84	NL	158.4	63.6	25.3482	1.65066	1089.46	2.4	0.6	36	29	174	94.7
315A	F	71	NL	160	53.1	20.7422	1.53999	1113.14	3	1.9	21	6	127	75.3
320A	M	67	NL	167.2	63.75	22.8038	1.71837	1298.97	3.8	0.5	14	15	133
343A	F	73	NL	156.5	65.3	26.6615	1.65473	1546.56	4.5	0.6	32	42	212	120.4
9A	F	80	DL	167.2	63.75	22.8038	1.71837	732.04	4.2	0.6	23	13	95
40A	F	74	NL	153.5	50.9	21.6024	1.46774	956.31	3.9	0.5	19	14	154	120.3
194A	F	40	NL	159	50	19.7777	1.49431	1235.84	3.9	2.1	16	16	287
340A	F	58	NL	157.4	53.05	21.4129	1.5212	1007.39	4.3	0.6	28	40	232
358A	M	37	NL	170	55	19.0311	1.63341	1831.55	4.1	0.5	12	10	282	88.9
368A	M	73	NL	161.7	71.15	27.2116	1.75734	1190.28	4.3	0.9	36	38	164
289A	M	65	NL	159.9	67.65	26.4588	1.70616	1667.49	2.6	0.4	42	76	323
301A	M	53	NL	188	79.8	22.5781	2.05817	1480.38	3.9	0.5	12	2	295
363A	F	71	NL	150.5	50.5	22.2956	1.44205	664.46	4	0.5	33	43	171	120.8
333A	M	68	DL	170.5	53.95	18.5585	1.62354	1313.6	2.7	0.4	15	13	342
94A	M	81	NL	172	61	20.6193	1.72143	951.25	3.5	0.5	17	8	118
120A	M	67	NL	165.8	64.95	23.6271	1.72152	940.92	3.8	0.5	20	19	175
294A	F	84	NL	157	50	20.2848	1.48066	881.83	3.5	0.7	17	11	155
344A	F	60	NL	159	43.35	17.1473	1.40637	1058.88	4.2	1	13	9	207	130
76A	M	53	NL	167	68	24.3824	1.76462	2496.12	2.7	4	39	56	338	64.5
126A	F	60	NL	149.1	61.9	27.8442	1.56173	1074	3.7	0.7	24	12	108	109.6
322A	M	68	NL	167.2	54.55	19.5129	1.60824	1585.98	3.6	0.6	24	30	263
366A	F	64	NL	163	50.9	19.1577	1.53305	914.86	3.9	0.4	13	10	333	113.7
28A	M	74	DL	164	69	25.6544	1.75242	980.55	3.8	0.6	21	16	148
87A	F	68	DL	152	53	22.9398	1.48259	811.39	3.6	0.6	15	12	135	107.8
202A	M	51	NL	164	67	24.9108	1.73065	1248.48
330A	F	46	NL	165	57	20.9366	1.62289	1338.4	3.1	0.6	23	23	189
350A	M	78	NL	157.1	49.5	20.0564	1.47503	779.52	4.1	0.3	15	13	184	118
64A	M	71	DL	160.1	60.05	23.4277	1.62337	1119.65	4.2	1.4	31	24	116
135A	M	87	NL	160.7	59	22.8465	1.61562	821.39	3.9	0.6	17	10	190
345A	M	70	NL	166	64.45	23.3887	1.71737	1026.61	4.3	0.5	13	7	239
369A	F	56	NL	155.5	60	24.8136	1.58886	851.19	4	0.9	19	16	182
357A	F	83	DL	138.9	43.25	22.4172	1.27385	604.62	4	0.7	16	12	177	130
370A	F	78	DL	146.8	43.5	20.1854	1.32923	883.86	3.4	4.3	139	130	310	130
12A	M	92	NL	160	55	21.4844	1.56317	633.89	4	0.7	17	13	181	125
98A	M	69	NL	169	86.5	30.2861	1.97159	1430.92	4.1	0.6	13	17	287
100A	M	44	NL	178	105.4	33.266	2.22653	2150.59	3.5	2.2	19	12	338	78.6
19A	M	72	DL	160	64	25	1.66717	1160.14	4.3	0.8	19	13	202
17A	F	83	NL	150	52.6	23.3778	1.4637	660.9	4	0.5	18	9	242
90A	M	82	NL	159	52.55	20.7864	1.52624	874.79	3.1	0.4	26	15	142	96.8
246A	M	58	NL	166.5	61.5	22.1843	1.68719	1151.57	3.9	0.4	15	18	276
327A	M	40	DL	171	71	24.281	1.82841	2702.72	2.5	4.6	144	96	92	107.6
331A	M	50	DL	172	60	20.2812	1.70938	1335.24	3.9	0.4	46	63	194
99A	F	83	NL	156.5	40.25	16.4338	1.34715	626.67	3.7	0.5	16	8	285	107.6
214A	M	81	NL	170	68	23.5294	1.78755	1215.82
219A	F	34	NL	150.9	47.75	20.9698	1.41085	1120.93	4.4	0.7	12	7	284	96.7
247A	F	83	NL	146.5	38.98	18.1621	1.2668	891.36	3.4	0.4	16	13	197
367A	M	73	NL	163.1	49.5	18.6079	1.51566	1467.84	2.9	1	81	61	156	67.6
160A	M	75	DL	160.8	56.4	21.8126	1.58569	880.76	4.4	0.7	36	36	249
165A	F	55	DL	153.5	59.3	25.1674	1.56619	800.61	4.2	1.5	27	27	186	97.7
159A	F	62	NL	157	53.1	21.5425	1.519	831.76	4.2	0.7	34	42	240
254A	M	57	NL	175	57	18.6122	1.69362	1209.12	4.7	0.6	12	9	103
334A	M	77	NL	156.3	63.2	25.8702	1.63039	934.68	3.2	1.4	25	33	104
113A	F	73	DL	154.8	62.35	26.0192	1.60974	1287.02	4.1	0.4	16	12	234
147A	F	55	NL	160.3	61.4	23.8947	1.64027	1084.05	4.2	0.5	29	35	213
229A	F	77	NL	144.2	43.8	21.0641	1.31596	836.03	3.8	0.5	25	19	224
55A	F	69	DL	147	46	21.2874	1.36252	1015.04	4	0.7	54	69	193
111A	M	60	NL	170	68	23.5294	1.78755	1267.89	4.1	0.8	22	15	241
200A	M	73	NL	162	59.6	22.71	1.63209	931.45	3.3	0.4	24	30	181
213A	F	71	NL	153.2	43.3	18.4489	1.36832	750.03	3.9	0.7	38	23	231
238A	F	76	NL	151.8	53.1	23.0436	1.48236	926.4	3.4	0.3	34	30	269	92.3
373A	M	71	NL	170.6	61.5	21.1309	1.71721	1279.15	4.5	0.6	34	27	207
44A	M	85	NL	151	53.55	23.4858	1.482	1077.34	3.5	0.5	23	21	308	109.1
78A	M	67	DL	163	66.9	25.1797	1.7219	1059.85	4.4	1	66	84	114
5A	F	60	NL	155	60	24.974	1.58515	1161.03	4.1	0.7	21	20	209
45A	F	71	NL	158	59	23.634	1.5959	1195.03	4.5	0.6	23	15	257
67A	F	81	NL	150	52	23.1111	1.45658	984.63	4.1	0.9	19	15	255
72A	M	75	NL	164	52.1	19.3709	1.55519	876.32	4.1	0.5	21	22	104	105
122A	M	71	NL	166.2	55	19.9113	1.60686	1110.2	3.1	0.6	387	288	315	103
248A	F	79	NL	154.7	60	25.0709	1.58293	924.54	4	0.9	23	15	189
258A	F	41	NL	154	44.6	18.8059	1.39087	1242.66	3.3	0.7	16	19	238
326A	F	79	NL	151	55.6	24.3849	1.50585	1095.19	3.7	0.5	18	9	271	120.4
371A	F	68	NL	153	53.3	22.769	1.49323	1057.18	3.6	1	25	15	257
186A	M	66	DL	171.1	78.8	26.917	1.91204	1294.31	4.4	2.2	156	259	180
250A	M	69	DL	159.5	52.5	20.6366	1.5291	1002.58	4	0.6	18	12	159
191A	F	70	NL	149	41.4	18.6478	1.31568	772.04	4.3	1.3	21	18	198	130
204A	F	61	NL	157.5	40.25	16.2257	1.35338	1006.85	4.1	0.6	33	27	219
137A	M	80	NL	169.2	54.85	19.1591	1.62595	912.33	3.8	0.6	26	16	197
54A	F	82	DL	147.7	46.7	21.407	1.37603	797.43	4.2	1.4	19	14	243
21A	F	72	NL	165	43.4	15.9412	1.44536	706.24	4.1	1.2	30	32	160
35A	M	70	NL	158	49	19.6283	1.47478	836.87	4.1	0.7	18	10	215
124A	M	80	NL	166.8	61.25	22.0148	1.68647	963.91	3.9	0.6	17	23	189
150A	M	50	NL	165.6	60	21.8792	1.66303	1501.26	4	0.5	26	22	288
201A	F	78	NL	143.1	49.7	24.2704	1.38088	754.79	3.7	0.6	14	8	240
210A	F	61	NL	158.3	49.2	19.6338	1.47936	1092.28	4.1	0.6	26	31	242
374A	F	81	NL	143	51.15	25.0134	1.39715	713.95	2.5	0.4	19	16	179
274A	F	33	DL	159	46	18.1955	1.44229	985.27	4.5	0.5	22	22	179
372A	M	83	NL	161.3	65.5	25.1752	1.69357	1068.61	4.4	0.7	16	12	199
109A	F	67	DL	152	48	20.7756	1.42145	794.53	4	0.6	17	10	188	110.6
127A	M	71	DL	165.5	53.2	19.423	1.57946	1079.79	3.8	0.4	32	27	359
139A	F	64	DL	156	61	25.0657	1.60379	1198.54	4.2	0.8	28	25	322
154A	M	68	DL	159.8	60.5	23.692	1.62632	1111.52	3.7	1.7	132	62	181
92A	F	80	NL	150.2	49.5	21.9415	1.42777	857.38	3.7	1.4	27	36	147
156A	M	39	NL	181.1	120.2	36.6495	2.38406	1742.3	4.7	0.8	44	102	235
268A	F	43	NL	166	60	21.7738	1.66594	1142.37	4	0.5	14	15	362
46A	M	70	DL	175	81	26.449	1.96641	1338.63	4.1	1.2	18	17	186
71A	M	43	DL	170	60	20.7612	1.69495	1284.02	4.3	0.3	22	21	150
14A	M	80	NL	164	52.8	19.6312	1.56404	958.19	3.4	0.5	19	13	320
58A	F	87	NL	150.1	37.4	16.6001	1.26681	919.59	3.8	0.6	26	16	122
175A	F	72	NL	151	60	26.3146	1.55539	1165.2	3.8	0.6	18	21	231
224A	F	41	NL	152.4	47.75	20.5591	1.421	894.7	3.9	0.6	14	11	258
285A	M	63	NL	163.4	61.2	22.9217	1.6609	1066.12	3.8	0.6	22	13	209
177A	F	49	DL	164.3	85.4	31.6361	1.9212	1147.07	3.4	0.4	33	57	248
